# Supplementary material for: Restoration Efficacy of Picea likiangensis var. rubescens Rehder & E. H. Wilson Plantations on the Soil Microbial Community Structure and Function in a Subalpine Area
Source: Microorganisms. 2021 May 26;9(6):1145. doi: 10.3390/microorganisms9061145 (PMC8226860; doi:10.3390/microorganisms9061145)
Supplement: Supplementary file 1 [file microorganisms-09-01145-s001.zip]

Archive with 1 entries (1 files):
- microorganisms-1185406-supplementary.pdf
